# Supplementary material for: Design, Synthesis, Molecular Modeling, and Biological Evaluation of Novel Pyrimidine Derivatives as Potential Calcium Channel Blockers
Source: Molecules. 2023 Jun 20;28(12):4869. doi: 10.3390/molecules28124869 (PMC10303112; doi:10.3390/molecules28124869)
Supplement: Supplementary file 1 [file molecules-28-04869-s001.zip]

Archive with 1 entries (1 files):
- molecules-2382942-supplementary.pdf
